# Supplementary material for: Bronze Age non-elite mobility in Denmark examined through a new human-based bioavailable strontium isotope range
Source: PLoS One. 2026 Feb 6;21(2):e0341434. doi: 10.1371/journal.pone.0341434 (PMC12880727; doi:10.1371/journal.pone.0341434)
Supplement: S1 Table — (XLSX) [file pone.0341434.s001.xlsx]

## Sheet: S1 Table data
S1 Table. Published and new strontium isotope signatures of ancient human enamel and pars petrosa samples from Denmark (Bornholm excluded)
Lab nr.	Nr. (timeline)	Museum/ Sample nr.	Site	Nr. (map)	Period	Grave / Burrial	Tooth/pars petrosa specification	non-cremated§	cremated	87Sr/86Sr	2SE	[Sr]	Reference
												(mg/kg)
Meso /Neolithic
	8	nd	Koelbjerg	1	Meso		M1	x		0.71005			[60]
	9	NM 529/73	Dragsholm	2	Meso	Grave B	M1	x		0.709614			[63]
	10	NM 529/73	Dragsholm	2	Neo	Grave D	M1	x		0.709391			[63]
F10741	11	VHM 54/1968C, 11600; AS 38/2018	Vittrup	3	Neo		Upper left first premolar, (UP1; +4)	x		0.7134			[55]
F11090	12	VHM 54/1968C, 11600; AS 38/2018	Vittrup	3	Neo		Lower left third molar, (LM3; -8)	x		0.7159			[55]
NEO19	13	F10535	Rønsten	4	Neo		M3 dxt mand	x		0.709624			[50]
NEO29	14	F10534	Lohals	5	Neo		PM2 sin mand, ulna sin	x		0.710807			[50]
NEO33	15	F10741	Vittrup	3	Neo		PM1 sin max	x		0.71343			[50]
NEO43a	16	F10494	Rude	6	Neo		tooth undefined	x		0.709881			[50]
NEO43b	17	F10744	Rude	6	Neo		Pars petrosa dxt	x		0.70988			[50]
NEO43b	18	F10744	Rude	6	Neo		Pars petrosa dxt	x		0.70988			[50]
NEO91	19	F10524	Strøby Grøftemark	7	Neo		M3 sin mand	x		0.709037			[50]
NEO254	20	nd	Koelbjerg	1	Neo		M1	x		0.71005			[50]
NEO563	21	F10322	Bybjerg	8	Neo		PM1 dxt mand	x		0.709789			[50]
NEO564	22	F10323	Bygholm Nørremark	9	Neo		Loose PM	x		0.710273			[50]
NEO568	23	F10324	Ertebølle	10	Neo		M3 dxt mand	x		0.709051			[50]
NEO571	24	F10326	Grøfte	11	Neo		PM2 sin mand	x		0.711415			[50]
NEO583	25	F10327	Koed	12	Neo		PM1 max sin	x		0.709536			[50]
NEO587	26	F10541	Kongemose	13	Neo		M1 sin mand	x		0.709876			[50]
NEO589	27	F10328	Korsør Nor	14	Neo		PM1 dxt max	x		0.709464			[50]
NEO590	28	F10329	Magleø	15	Neo		C sin mand	x		0.709262			[50]
NEO594	29	F10331	Neverkær mose	16	Neo		PM2 dxt mand	x		0.709989			[50]
NEO595	30	F10542	Pandebjerg	17	Neo		M2 sin mand	x		0.710251			[50]
NEO597	31	F10544	Storelyng (Øgårde boat III)	18	Neo		C sin mand	x		0.70951			[50]
NEO598	32	F10332	Sølager	19	Neo		M mand	x		0.709498			[50]
NEO599	33	F10745	Vanløse mose	20	Neo		Petrosa sin	x		0.70939			[50]
NEO600	34	F10545	Vedbaek boldbaner	21	Neo		C sin mand	x		0.709217			[50]
NEO601	35	F10546	Viksø Mose	22	Neo		C sin mand	x		0.711564			[50]
NEO602	36	F10547	Storelyng (Østrup Homo II)	18	Neo		C max sin	x		0.709245			[50]
NEO645	37	F10548	Rødhals	23	Neo		PM2 mand dxt	x		0.709637			[50]
NEO683	38	F10517	Tybrind Vig	24	Neo		Pars petrosa sin	x		0.709293			[50]
NEO732	39	F10557	Dragsholm	2	Neo		PM1 mand sin	x		0.709786			[50]
NEO733	40	F10558	Dragsholm	2	Neo		C mand sin	x		0.710084			[50]
NEO737	41	F10506	Borreby	25	Neo		M3 mand sin	x		0.710185			[50]
NEO738	42	F10561	Kolind	26	Neo		PM1/PM2 max sin	x		0.709776			[50]
NEO744	43	F10338	Vig Femhøve	27	Neo		M3 mand dxt	x		0.709901			[50]
NEO745	44	F10518	Henriksholm-Bøgebakken (Vedbæk)	28	Neo		Pars petrosa dxt	x		0.709929			[50]
NEO746	45	F10746	Henriksholm-Bøgebakken (Vedbæk)	28	Neo		Pars petrosa dxt	x		0.7111			[50]
NEO747	46	F10519	Henriksholm-Bøgebakken (Vedbæk)	28	Neo		Pars petrosa sin	x		0.714463			[50]
NEO747	47	F10747	Henriksholm-Bøgebakken (Vedbæk)	28	Neo		Pars petrosa sin	x		0.711059			[50]
NEO748	48	F10520	Henriksholm-Bøgebakken (Vedbæk)	28	Neo		Pars petrosa sin	x		0.710002			[50]
NEO749	49	F10564	Henriksholm-Bøgebakken (Vedbæk)	28	Neo		I2 mand	x		0.709834			[50]
NEO749	50	F10521	Henriksholm-Bøgebakken (Vedbæk)	28	Neo		I2 mand	x		0.709967			[50]
NEO751	51	F10565	Bjørnsholm	29	Neo		M3 mand dxt+mand frag	x		0.709708			[50]
NEO752	52	F10566	Madesø	30	Neo		C max dxt	x		0.710167			[50]
NEO753	53	F10567	Sigersdal Mose 2	31	Neo		M3 sin mand	x		0.710364			[50]
NEO757	54	F10569	Sejerby (Sejerø)	32	Neo		M1 sin mand	x		0.71003			[50]
NEO759	55	F10528	Køge Sønakke	33	Neo		Pars petrosa sin	x		0.710099			[50]
NEO791	56	F10572	Korsør Nor	14	Neo		M1 dxt max, M1 dxt mand	x		0.709715			[50]
NEO792	57	F10573	Næs	34	Neo		M2 sin max	x		0.711897			[50]
NEO795	58	F10575	Porsmose	35	Neo		M1 dxt mand	x		0.709657			[50]
NEO814	59	F10343	Bodal K	36	Neo		M1 dxt max	x		0.709937			[50]
NEO822	60	F10578	Dragsholm	2	Neo		M1 dxt mand	x		0.70949			[50]
NEO852	61	F10581	Norsminde	37	Neo		M2 dxt mand	x		0.709362			[50]
NEO853	62	F10345	Langø Skaldynge	38	Neo		M1 dxt mand, pars petrosa	x		0.709548			[50]
NEO855	63	FAN-03E	Fannerup D	39	Neo		M1?	x		0.709419			[50]
NEO856	64	NED-04E	Nederst	40	Neo		M2?+cranial bone	x		0.709848			[50]
NEO857	65	F10346	Lollikehuse	41	Neo		nd	x		0.70985			[50]
NEO860	66	F10511	Mosede Mose	42	Neo		PM2 sin mand	x		0.709659			[50]
NEO861	67	F10582	Mosede Mose	42	Neo		PM2 dxt mand	x		0.715245			[50]
NEO865	68	F10585	Lundby-Falster	43	Neo		PM1 sin mand + max frag	x		0.710525			[50]
NEO866	69	F10350	Lundby-Falster	43	Neo		I2 sin max	x		0.709742			[50]
NEO872	70	F10587	Toftum mose	44	Neo		dpm2 sin max	x		0.709385			[50]
NEO875	71	F10355	Toftum mose	44	Neo		dpm1 dxt mand, pars petrosa right	x		0.711054			[50]
NEO876	72	F10590	Toftum mose	44	Neo		M1 sin mand	x		0.710709			[50]
NEO878	73	F10357	Kyndeløse	45	Neo		PM2 dxt mand, pars petrosa left	x		0.711382			[50]
NEO886	74	F10748	Dalmosegaard	46	Neo		pars petrosa	x		0.710411			[50]
NEO888	75	F10598	Elkenøre	47	Neo		M2 sin mand + mc II sin	x		0.710284			[50]
NEO891	76	F10364	Roskilde Fjord (syd for Jyllinge)	48	Neo		tooth+mandible powder	x		0.710722			[50]
NEO896	77	F10603	Mandemarke	49	Neo		tooth+mandibula	x		0.70835			[50]
NEO930	78	FAN-37E	Fannerup F	50	Neo		M2 dxt mand	x		0.709465			[50]
NEO932	79	F10606	Tudse Hage	51	Neo		pars petrosa	x		0.709532			[50]
NEO932	80	F10513	Tudse Hage	51	Neo		pars petrosa	x		0.709563			[50]
NEO933	81	F10607	Sludegård Sømose	52	Neo		pars petrosa sin	x		0.709394			[50]
NEO935	82	F10608	Vibygårds Mose	53	Neo		pars petrosa dxt	x		0.70917			[50]
NEO941	83	F10750	Havnø	54	Neo		M3 dxt mand, in jaw	x		0.709351			[50]
NEO942	84	F10751	Tissøe	55	Neo		petrous right	x		0.709363			[50]
NEO943	85	F10752	Stenderup Hage	56	Neo		petrous left	x		0.709207			[50]
NEO945	86	F10754	Læsten Mose	57	Neo		petrous right	x		0.708835			[50]
NEO946	87	F10755	Hove Å	58	Neo		petrous left	x		0.708837			[50]
NEO951	88	F10760	Klæsterupholm Mose	59	Neo		PM2 sin mand, cranium frag	x		0.70996			[50]
NEO960	89	F10809	Ravnsbjerggård II	60	Neo		petrous dxt	x		0.709539			[50]
NEO961	90	F10815	Avlebjerg (Strøby)	61	Neo		dpm2 dxt mand	x		0.710183			[50]
NEO962	91	F11050	Dragsholm	2	Neo		M3 dxt max	x		0.70944			[50]
Lim-ht-055	92	NM A38203	Torsholm	see orig. publ.	Neo		7-	x		0.70995		63	[36]											Jutland		EN	5038
Lim-ht-056	93	NM A38203	Torsholm	see orig. publ.	Neo		-7	x		0.71023			[36]											Jutland		EN	5065
Lim-ht-057	94	NM A26287-99	Krejberg og Ginderup	see orig. publ.	Neo		5	x		0.71137		101	[36]											Jutland		EN/MN	4697
Lim-ht-190	95	THY 6165	Lodbejrg klit	see orig. publ.	Neo		4+	x		0.70983		63	[36]											Jutland		MN	4656
RISE 273	96	NM 271/45	Gundsømagle mose	62	Neo		ULP2	x		0.709981	1e-05		[6]											Zealand		MN	4578
KF 559	97	VMÅ 895	Vesthimmerland	see orig. publ.	Neo		M1	x		0.71011	1e-05		[48]											Jutland		MN	4510
Lim-ht-059	98	NM 1107/57	Bjørnsholm Vitskøl	see orig. publ.	Neo		-6	x		0.71013			[36]											Jutland		MN	4303
RISE 65	99	NM A 38067, NM 205/38	Kyndeløse	45	Neo	X, PMD 21, northern chamber, cranium g, field 2, lowest layer (MN)	ULP1	x		0.709984	1e-05		[6]											Zealand		MN	4189
RISE 62	100	NM A 38067, NM 205/38	Kyndeløse	45	Neo	IV, PMD 16, northern chamber, cranium y, field 2, lowest layer (MN)	LLP2	x		0.710097	9e-06		[6]											Zealand		MN	4187
Lim-ht-191	101	THY 2151	Møgelvang	see orig. publ.	Neo		7	x		0.71387		188	[36]											Jutland		N	4180
Lim-ht-058	102	NM A26287-99	Krejberg og Ginderup	see orig. publ.	Neo		5+	x		0.711		90	[36]													N	4142
RISE 64	103	NM A 38067, NM 205/38	Kyndeløse	45	Neo	III, PMD 15, northern chamber, cranium A(?), field 8, lowest layer (MN)	ULP1	x		0.710998	1.1e-05		[6]											Zealand		MN	4145
RISE 61	104	NM A 38067, NM 205/38	Kyndeløse	45	Neo	V, PMD 17, northern chamber, cranium o, field 6, lowest layer (MN)	URP2	x		0.712588	1.1e-05		[6]											Zealand		MN	4071
RISE 1280	105	NM 704/56	Gjerrild	63	Neo		tooth undefined	x		0.710026	6e-06		[6]											Jutland		MN	4007
Lim-ht-192	106	THY 1098	Højvang Mark	see orig. publ.	Neo		-6	x		0.70883		91	[36]											Jutland		N	4001
RISE 66	107	NM A 38067, NM 205/38	Kyndeløse	45	Neo	XXI, PMD 92, southern chamber, cranium a, field x, top layer (SN)	ULP2	x		0.709904	1.2e-05		[6]											Zealand		MN	3968
RISE 1283	108	NM 704/56	Gjerrild	63	Neo	skeleton nr. 1	LLC	x		0.712764	9e-06		[6]											Jutland		MN	3950
RISE 432	109	NM 704/56 no. NM A 44578)	Gjerrild	63	Neo	skeleton nr. 7	LLM1	x		0.710851	6e-06		[6]											Jutland		MN	3906
RISE 73 a	110	NM704/56	Gjerrild	63	Neo	skeleton nr. 6	M1	x		0.710534	1.1e-05		[6]											Jutland		MN	cd
KM 216	111	VMÅ 2863 x66 A 55 west	Stenildgård	79	Neo		enamel (cremated)		x	0.711437	1.3e-05		[62]											Jutland		LN	cd
KM 215	112	VMÅ 2863 x93 A 55	Stenildgård	79	Neo		enamel canine (cremated)		x	0.711825	1.6e-05		[62]											Jutland		LN	cd
KM 214	113	VMÅ 2863 A44 x1 bag 2/2	Stenildgård	79	Neo		pars petrosa		x	0.711462	1.1e-05		[62]											Jutland		LN	cd
KM 113	114	VMÅ 2863 A44 bag 1/2	Stenildgård	79	Neo		enamel (cremated)		x	0.711466	7e-06		[62]											Jutland		LN	cd
Lim-ht-193	115	VMÅ 2251	Næsby Østergård	see orig. publ.	Neo		7+	x		0.71003		156	[36]											Jutland		N	3865
RISE 54	116	NM A 18185	Hellested	64	Neo	PMD 118 "I", grave E	URP1	x		0.711127	9e-06		[6]											Zealand		LN I	3796
RISE 1281	117	NM 704/56	Gjerrild	63	Neo		tooth undefined	x		0.710018	8e-06		[6]											Jutland		LN	3790
RISE 27	118	NMA 38669-75	Juelsberg	65	Neo	PMD 68 (VII)	LRP1	x		0.710141	1.2e-05		[6]											Fyn		LN I	3787
RISE 275	119	NM 446/47, 765/47	Salpetermosen	66	Neo		LLP1	x		0.710483	8e-06		[6]											Zealand		LN I	3751
RISE 33	120	NMA 38669-75	Juelsberg	65	Neo	PMD 67 (VI)	LLP2	x		0.710142	1.1e-05		[6]											Fyn		LN I	3731
RISE 39	121	NMA 27037-46	Marbjerg	67	Neo	IV, PMD 99	LRC	x		0.710094	1.7e-05		[6]											Zealand		LN I	3727
RISE 34	122	NMA 27037-46	Marbjerg	67	Neo	II, PMD 97	LRP2	x		0.709371	1e-05		[6]											Zealand		LN	cd
RISE 35	123	NMA 27037-46	Marbjerg	67	Neo	XI, PMD 105	LRM3	x		0.709896	1.4e-05		[6]											Zealand		LN	cd
RISE 105	124	THY 1165	Dommergården	68	Neo	cranium 1165 x20	lower molar	x		0.71032	9e-06		[6]											Jutland		LN	cd
RISE 63	125	NM A 38067, NM 205/38	Kyndeløse	45	Neo	XXIV, PMD 93, northern chamber, cranium C, field 6, top layer (SN)	URP1	x		0.709739	1.1e-05		[6]											Zealand		LN I	3721
RISE 25	126	NMA 38669-75	Juelsberg	65	Neo	V, PMD 17, northern chamber, cranium o, field 6, lowest layer (MN)	LLP2	x		0.709612	1.1e-05		[6]											Fyn		LN I	3705
RISE 53	127	NM A 18183-84	Hellested	64	Neo	grave B	URP2	x		0.70959	1.2e-05		[6]											Zealand		LN I	3705
RISE 71	128	NM A 4193	Falshøj	69	Neo	I, PMD 57	URC	x		0.711084	1.3e-05		[6]											Jutland		LN I	3701
RISE 55	129	NM A 18185	Hellested	64	Neo	PMD 119 "II", grave E	LLC	x		0.711061	1.1e-05		[6]											Zealand		LN I	3700
RISE 57	130	NM A 18183-84	Hellested	64	Neo	PMD 121 "IV", grave A	LLP1	x		0.711054	1.3e-05		[6]											Zealand		LN I	3697
RISE 56	131	NM A 18188	Hellested	64	Neo	PMD 120 "III", grave F	LLP2	x		0.710905	1.1e-05		[6]											Zealand		LN I	3689
RISE 42	132	NMA 27037-46	Marbjerg	67	Neo	III, PMD 98	URC	x		0.709635	1.1e-05		[6]											Zealand		LN I	3681
RISE 29	133	NMA 38669-75	Juelsberg	65	Neo	PMD 66 (V)	ULI2	x		0.709804	9e-06		[6]											Fyn		LN I	3653
RISE 32	134	NMA 38669-75	Juelsberg	65	Neo	PMD 65 (IV)	LRP2	x		0.712103	9e-06		[6]											Fyn		LN II	3638
RISE 30	135	NMA 38669-75	Juelsberg	65	Neo	PMD 62 (I)	URP2	x		0.711252	1.6e-05		[6]											Fyn		LN I-II	3627
RISE 28	136	NMA 38669-75	Juelsberg	65	Neo	VIII	LRP2	x		0.709705	1.3e-05		[6]											Fyn		LN I-II	3626
RISE 59	137	NM A 33629	Tummelhøj	70	Neo	nummer 2 (box 45)	ULP2	x		0.71167	1.1e-05		[6]											Jutland		LN I-II	3618
RISE 68	138	NM A 32919-20	Sejerslev	71	Neo	brunshøj big box, cranium 21	ULP1	x		0.70928	1.3e-05		[6]											Jutland		LN I-II	3617
RISE 69	139	NM A 4193	Falshøj	69	Neo	III, PMD 59	URP2	x		0.710522	1.3e-05		[6]											Jutland		LN I-II	3607
RISE 14	140	NM 848/58	Langtved Faergekro	72	Neo	child #2	URm2	x		0.709991	8e-06		[6]											Zealand		LN II	3550
RISE 43	141	NMA 27037-46	Marbjerg	67	Neo	VIII, PMD 102	LRP2	x		0.710038	1.1e-05		[6]											Zealand		LN I-II	3550
RISE 31	142	NMA38669-75	Juelsberg	65	Neo	PMD 63 (II)	ULP2	x		0.710597	7e-06		[6]											Fyn		LN II	3542
RISE 45	143	NM 1 603/63	Gerdrup	73	Neo	bag 14-22-24	LLM1	x		0.711378	1.4e-05		[6]											Zealand		LN II	3539
Lim-ht-054	144	ÅHM 1128/59	Øslev	see orig. publ.	Neo		7-	x		0.70934			[36]											Jutland		LN	nd
Lim-ht-062	145	AS 18/81	Færkhede	see orig. publ.	Neo		6+	x		0.70931			[36]											Jutland		LN	3536
RISE 67	146	NM A 32919-20?	Sejerslev	71	Neo	small box no ID	LRP2	x		0.709462	1.5e-05		[6]											Jutland		LN I	3535
RISE 15	147	NM 848/58	Langtved Faergekro	72	Neo	#5	LRM2	x		0.709243	1e-05		[6]											Zealand		LN II	3527
RISE 44	148	NMA 27037-46	Marbjerg	67	Neo	IX, PMD 103	URC	x		0.709883	1.1e-05		[6]											Zealand		LN II	3522
RISE 70	149	NM A 4193	Falshøj	69	Neo	IV, PMD 60	M2	x		0.710785	9e-06		[6]											Jutland		LN II	3518
RISE 38	150	NMA 27037-46	Marbjerg	67	Neo	I, PMD 96	LLP2	x		0.709714	1.3e-05		[6]											Zealand		LN II	3515
RISE 40	151	NMA 27037-46	Marbjerg	67	Neo	X, PMD 104	URC	x		0.711709	8e-06		[6]											Zealand		LN II	3504
RISE 58	152	NM A 33629	Tummelhøj	70	Neo	box 31	ULP1	x		0.710885	1.4e-05		[6]											Jutland		LN II	3502
RISE 46	153	NM 1 603/63	Gerdrup	73	Neo	bag 11-12-26	LLP1	x		0.710324	1.2e-05		[6]											Zealand		LN II	3499
RISE 60	154	NM A 38067, NM 205/38	Kyndeløse	45	Neo	XVIII, PMD 90, southern chamber, cranium g, field 1, øvre lag (SN)	ULP2	x		0.710211	1.2e-05		[6]											Zealand		LN II	3496
RISE 36	155	NMA 27037-46	Marbjerg	67	Neo	PMD 96-155	LRP1	x		0.709749	1.3e-05		[6]											Zealand		LN II	3493
RISE 17	156	NM 848/58	Langtved Faergekro	72	Neo	child #3	ULm1, URm2	x		0.710079	1.2e-05		[6]											Zealand		LN II	3488
KF 563	157	VMÅ 389	Vesthimmerland	see orig. publ.	Neo	bog find	M1	x		0.7093	1e-05		[48]											Jutland		LN	3480
RISE 49	158	NM A 24697	Sebber skole	74	Neo	grave 2, skeleton 2 N348	LLP1	x		0.710276	7e-06		[6]											Jutland		LN II	3452
RISE 16	159	NM 848/58	Langtved Faergekro	72	LN/EBA	#4 (+ #7)	LRP2	x		0.709672	7e-06		[6]											Zealand		LN II-EBA I	3442
RISE 37	160	NMA 27037-46	Marbjerg	67	LN/EBA	VII, PMD 101	URP1	x		0.709714	1.4e-05		[6]											Zealand		LN II/ EBA I	3429
RISE 72	161	NM 704/56	Gjerrild	63	LN/EBA	disarticuated mandible found w. skeleton nr. 6	LRP1	x		0.709665	9e-06		[6]											Jutland		EBA I	3410
RISE 41	162	NMA 27037-46	Marbjerg	67	LN/EBA	V, PMD 100	LLP2	x		0.709935	1.2e-05		[6]											Zealand		LN II	3405
RISE 26	163	NM 405/60	Kolby Kås	75	LN/EBA	vormhøj	tooth undefined	x		0.710687	1.2e-05		[6]											Samsø		LN II - EBA I	3362
Bronze Age
RISE 433	179	FSM 6714	Kimesbjerggårde	76	BA	x1	LLC	x		0.71008	1e-05		[6]											Fyn		EBA I	3362
RISE 51	180	NM A 24697	Sebber skole	74	BA	Gr. 4	premolar	x		0.710952	9e-06		[6]											Jutland		EBA I	3360
RISE 52	181	NM A 24697	Sebber skole	74	BA	Grave 4, skeleton 4 " .85" (N375)	premolar	x		0.71096	1.3e-05		[6]											Jutland		EBA I	3342
KF 1835	182	THY 5055 grave N16	Ginnerup	80	BA	Grave N16	enamel dm 1		x	0.71019	1e-05		[7]											Jutland
KF 1836	183	THY 5055 grave N16	Ginnerup	80	BA	Grave N16	enamel di1		x	0.70989	1e-05		[7]											Jutland
RISE 18	184	NM 405/60	Kolby Kås	75	BA	Central grave	LLM1	x		0.710555	1e-05		[6]											Samsø		EBA I	3309
RISE 166	185	NÆM 1997:103	Saltø	77	BA	Grave A 38, per. II?. Central grave	ULP1	x		0.711487	1.6e-05		[6]											Zealand		EBA I	3304
RISE 169	186	GIM 3161	Store Havelse Strand	78	BA	Grave C, x31-45, ca. 1500 BC	LRP2	x		0.71084	6e-06		[6]											Zealand		EBA I	3301
KM 121	187	VKH 1842	Højgaard	81	BA		M2	x		0.71055	1e-05		[54]											Jutland		EBA II
KM 122	188	VKH 1842	Højgaard	81	BA		M1	x		0.71011	1e-05		[54]											Jutland		EBA II
KM 123	189	VKH 1842	Højgaard	81	BA		PM	x		0.71073	1e-05		[54]											Jutland		EBA II
KM 125	190	VKH 3418	Jellings Øst	82	BA		M2	x		0.71151	1e-05		[54]											Jutland		EBA II
KM 126	191	VKH 3418	Jellings Øst	82	BA		M1	x		0.71128	1e-05		[54]											Jutland		EBA II
KM 124	192	VKH 3418	Jellings Øst	82	BA		M3	x		0.7108	2e-05		[54]											Jutland		EBA II
RISE 104	193	THY 3213	Jestrup	83	BA	3213(B)	LRP2	x		0.71177	1.8e-05		[6]											Jutland		EBA III	3295
RISE 50	194	NM A 24697	Sebber skole	74	BA	Grave 6, N318	LLP1	x		0.710726	1e-05		[6]											Jutland		EBA I	3274
RISE 460	195	Skive Museum 1974	Øster Herup	84	BA		URP1	x		0.71401	1e-06		[6]											Jutland		EBA II	3221
RISE 167	196	NÆM 1997:103	Saltø	77	BA	Grave A 35	ULI1	x		0.712878	1.2e-05		[6]											Zealand		EBA I	3220
RISE 168	197	NÆM 1997:103	Saltø	77	BA	Grave A 37	premolar	x		0.710128	1.2e-05		[6]											Zealand		EBA I	3210
RISE 76	198	Fur Museum, Jnr. 496/62	Debel, Fur	85	BA	12 x217	premolar	x		0.70937	1.3e-05		[6]											Jutland		EBA II	3205
RISE 19	199	NM 1 469/65	Karlstrup	86	BA	Mound 4, northern skeleton # 2	LRm2	x		0.7114	1.5e-05		[6]											Zealand		EBA II	3196
RISE 20	200	NM 1 469/65	Karlstrup	86	BA	Mound 4, southern skeleton	LLM3	x		0.717881	1.1e-05		[6]											Zealand		EBA II	3162
Lim-ht-064	201	NM 576/12 B 9653-54	Rærgård	see orig. publ.	BA		-8	x		0.70998			[36]											Jutland		EBA
Lim-ht-063	202	NM B10830-32	Følhøj	see orig. publ.	BA		+6	x		0.71004			[36]											Jutland		EBA
Lim-ht-060	203	NM 909/59	Nørtorp	see orig. publ.	BA		6-	x		0.70913			[36]											Jutland		EBA	3150
RISE 48	204	NM A 24697	Sebber skole	74	BA	3, skeleton 10 N360 "box 137"	ULP1	x		0.710075	9e-06		[6]											Jutland		EBA II	3156
RISE 47	205	NM A 24697	Sebber skole	74	BA	Grave 3, skeleton 8, N358,	LRP2	x		0.710206	1.6e-05		[6]											Jutland		EBA II	3153
RISE 282	206	NMB 11022	Hverrehus	87	BA		URM1	x		0.710205	1.2e-05		[6]											Jutland		EBA II	3148
RISE 23	207	NM B 12535	Debel	85	BA	Grave C	LRP2	x		0.708713	1.7e-05		[6]											Jutland		EBA II	3117
RISE 281	208	NMB 10425	Bustrup	88	BA		molar	x		0.711165	1.2e-05		[6]											Jutland		EBA II	3107
RISE 21	209	NM 1 469/65	Karlstrup	86	BA	Mound 4, northern skeleton #1	LRM2	x		0.716564	9e-06		[6]											Zealand		EBA II	3092
RISE 22	210	NM B 10603	Gjessinggård	89	BA	Skaldynge 2	premolar	x		0.709881	6e-06		[6]											Jutland		EBA II-III	3053
	211	National Museum of Denmark	Egtved	90	BA	Egtved girl, ad B11831-50	M1	x		0.71187	2e-05		[3]											Jutland		EBA II	dd
	212	National Museum of Denmark	Egtved	90	BA	Egtved child	cremated remains (pars petrosa)		x	0.7119	2e-05		[3]											Jutland		EBA II	dd
KF 1872	213	NM B2200-14	Ølby	91	BA	Ølby woman	M1	x		0.70998	1e-05		[67]											Zealand		EBA II	cd
KF 1873	214	NM B2200-14	Ølby	91	BA	Ølby woman	M2	x		0.71002	1e-05		[67]											Zealand		EBA II
KF 1874	215	NM B2200-14	Ølby	91	BA	Ølby woman	M3	x		0.71085	1e-05		[67]											Zealand		EBA II
	216	National Museum of Denmark	Skrydstrup	92	BA	Skrydstrup woman	M1	x		0.71375	4e-05		[58]											Jutland		EBAIII	cd
	217	National Museum of Denmark	Skrydstrup	92	BA	Skrydstrup woman	M3	x		0.71326	3e-05		[58]											Jutland		EBAIII
RISE 326	218	Haderslev Museum PMD 264	Nybøl	93	BA	Nybøl man	premolar	x		0.711714	1.1e-05		[6]											Jutland		EBA III	2995
RISE 106	219	THY 1550 x13B	Nørhågård	94	BA	Grave A (x13B)	LRM1	x		0.710463	1.1e-05		[6]											Jutland		EBA III	2949
RISE 13	220	NM 504/66	Strandfogedgård	95	BA	Grave 15 e	LLM1	x		0.710722	7e-06		[6]											Zealand		EBA	cd
RISE 78	221	NM 504/66	Strandfogedgård	95	BA	Grave 13	LLP2	x		0.71014	1.3e-05		[6]											Zealand		EBA	cd
RISE 79	222	NM 504/66	Strandfogedgård	95	BA	Grave 7	M1	x		0.71444	1.4e-05		[6]											Zealand		EBA	cd
RISE 107	223	Thy 1007	Sennels	96	BA	N1 og N3 Thy 1417x41, grave N2	Um1	x		0.708972	1.2e-05		[6]											Jutland		EBA	cd
RISE 108	224	Thy 1417 x41, NM I 2858/79	Vorupørvej 16	97	BA	Grave N2, (fibula period III) central grave	URP2	x		0.710169	1.1e-05		[6]											Jutland		EBA III	cd
RISE 170	225	FSM 8903-11	Ballehøj	98	BA		LRP2	x		0.710101	7e-06		[6]											Fyn		EBA II	cd
KM 114	226	NM1 52/53	Ginderup; Thisted	99	BA	Grave A-AS 10/76	M2	x		0.71074	1e-05		[68]											Jutland		EBA
KM 115	227	NM1 52/53	Ginderup; Thisted	99	BA	Grave A-AS 10/76	M3	x		0.71176	1e-05		[68]											Jutland		EBA
KM 116	228	NM1 52/53	Ginderup; Thisted	99	BA	Grave B-AS 10/76	M1	x		0.70978	2e-05		[68]											Jutland		EBA
KM 212	229	NM B 9220	Hvidegård	100	BA		pars petrosa		x	0.71193	1e-05		[7]											Zealand		EBA
KM 210	230	NM B 4092-95	Maglehøj	101	BA		pars petrosa		x	0.71095	1e-05		[7]											Zealand		EBA
RISE 24	231	NM 959/58	Ballermosen	102	BA		ULI1	x		0.710649	1.4e-05		[6]											Zealand		BA?	na
KM 213	232	THY 1550	Nørhågård	94	BA	Grave N3	pars petrosa		x	0.7104	1e-05		[7]											Jutland		EBA	2902
KF 561	233	VMÅ 892	Vesthimmerland	see orig. publ.	BA		M1	x		0.70918	1e-05		[48]											Jultand		BA	2607
RISE 276	234	NM 132/16, 784/51	Trundholm mose	103	BA		LRP1	x		0.710053	1e-05		[6]											Zealand		LBA V/VI	2525
KM 211	235	THY 5055	Ginnerup	80	BA	Grave N30	pars petrosa		x	0.71009	2e-05		[7]											Jutland		LBA
KF 1837	236	VMÅ 2883 x 174	Stenildgård	79	BA	Urn A 521	pars petrosa		x	0.712108	1e-05		[7]											Jutland		LBA
KF 1838	237	VMÅ 2883 x 136	Stenildgård	79	BA	Urn A 267	PM		x	0.71203	1e-05		[7]											Jutland		LBA
KF 1839	238	VMÅ 2883 x 202	Stenildgård	79	BA	Urn A 349	pars petrosa		x	0.710608	1e-05		[7]											Jutland		LBA
KF 1840	239	VMÅ 2560 x 28	Stenildgård	79	BA	Urn A 23	pars petrosa		x	0.711115	1e-05		[7]											Jutland		LBA
KF 1841	240	VMÅ 2542 x 13	Stenildgård	79	BA	Urn A4	M2		x	0.712001	1e-05		[7]											Jutland		LBA
KF 1842	241	VMÅ 2560 x 132	Stenildgård	79	BA	Urn A 22	pars petrosa		x	0.711516	1e-05		[7]											Jutland		LBA
KF 1844	242	VMÅ 2560 x 132	Stenildgård	79	BA	Urn A 22	M2		x	0.711768	1e-05		[7]											Jutland		LBA
KF 2049	243	NM 175/29	Erslev	104	BA	Grave C	M2	x		0.71025	1e-05		[7]
KF 2050	244	THY 1696	Villerup	105	BA	Grave N106	dm		x	0.71099	1e-05		[7]
KF 2051	245	THY 1696	Villerup	105	BA	Grave N10	PM1		x	0.71082	1e-05		[7]
KF 442	246	VSM 9048 Rishøj	Rishøj (Jyllinge)	106	BA	Urn 2, x159	pars petrosa		x	0.71159	4.26954e-06		[61]
KF 442	247	VSM 9048 Rishøj	Rishøj (Jyllinge)	106	BA	Urn 2, x159	enamel (cremation)		x	0.71209	1.21055e-05		[61]
KF 432	248	OBM 8414	Kildehuse II	122	BA	FX	pars petrosa		x	0.7102	6.3918e-06		[61]																			no clear ime constraint
KF 433	249	OBM 8414	Kildehuse II	122	BA	HD	pars petrosa		x	0.70986	5.67888e-06		[61]																			no clear ime constraint
KF 434	250	OBM 8414	Kildehuse II	122	BA	HF	pars petrosa		x	0.71812	5.74496e-06		[61]																			no clear ime constraint
KF 435	251	OBM 8414	Kildehuse II	122	BA	JE	pars petrosa		x	0.71625	4.2975e-06		[61]																			no clear ime constraint
KF 436	252	OBM 8414	Kildehuse II	122	BA	KK	pars petrosa		x	0.71087	4.26522e-06		[61]																			no clear ime constraint
KF 431	253	OBM 8441	Østre Boulevard III	122	BA	QE	pars petrosa		x	0.71308	5.70464e-06		[61]																			no clear ime constraint
KF 438	254	OBM 8441	Østre Boulevard III	122	BA	PZ	pars petrosa		x	0.71041	5.68328e-06		[61]																			no clear ime constraint
KF 439	255	OBM 8441	Østre Boulevard III	122	BA	PS	pars petrosa		x	0.70937	6.38433e-06		[61]																			no clear ime constraint
KF 441	256	OBM 8441	Østre Boulevard III	122	BA	PT	pars petrosa		x	0.71092	5.68736e-06		[61]																			no clear ime constraint
KF 1875-1	257	ØFM 855 X 12	Kalvehavegård	118	BA	Grave 12	R. Mandible. M1 6-	x		0.71017	9.2322e-06		this study
KF 1875-2	258	ØFM 855 X 12	Kalvehavegård	118	BA	Grave 12	R. Mandible. M2 7-	x		0.709943	1.06492e-05		this study
KF 1875-3	259	ØFM 855 X 12	Kalvehavegård	118	BA	Grave 12	R. Mandible. M3 8-	x		0.709875	1.41975e-05		this study
KF 1876-1	260	ØFM 855 X13	Kalvehavegård	118	BA	Grave 13	L. Mandible. M1 -6	x		0.709711	7.80682e-06		this study
KF 1876-2	261	ØFM 855 X13	Kalvehavegård	118	BA	Grave 13	L. Mandible. M2 -7	x		0.709599	9.22479e-06		this study
KF 1876-3	262	ØFM 855 X13	Kalvehavegård	118	BA	Grave 13	L. Mandible. M3 -8	x		0.709454	9.22291e-06		this study
KF 1878-1	263	ØFM 855 A32 X 53	Kalvehavegård	118	BA	Grave 32	R. Mandible. M1 6-	x		0.709384	8.5126e-06		this study
KF 1878-2	264	ØFM 855 A32 X 53	Kalvehavegård	118	BA	Grave 32	R .Mandible. M2 7-	x		0.709286	5.67429e-06		this study
KF 1879-1	265	ØFM 855 A75 X54	Kalvehavegård	118	BA	Grave 75	L. Mandible. M1 -6	x		0.709453	8.51344e-06		this study
KF 1879-2	266	ØFM 855 A75 X54	Kalvehavegård	118	BA	Grave 75	L. Mandible. M2 -7	x		0.709442	9.22275e-06		this study
KF 1879-3	267	ØFM 855 A75 X54	Kalvehavegård	118	BA	Grave 75	L. Mandible. M3 -8	x		0.70938	1.13501e-05		this study
KF 1880-1	268	ØFM 855 A77 X55	Kalvehavegård	118	BA	Grave 77	R. Mandible. M2 7+	x		0.70949	8.51388e-06		this study
KF 1880-2	269	ØFM 855 A77 X55	Kalvehavegård	118	BA	Grave 77	R. Mandible. M3 8+	x		0.709834	1.20672e-05		this study
KF 1881-1	270	ØFM 855 A78 X56	Kalvehavegård	118	BA*	Grave 78	Maxillar Upper R. M1 6+	x		0.709503	1.20616e-05		this study
KF 2347	274	NM 278/39 B 13306-52	Sølager/Karlsminde	119	BA	Grave 4	pars petrosa		x	0.712213	1.3532e-05	300.209	this study															300.2		NB: this sample nr. seems to have been given twice. One as a water sample and another as a human sample from Sølager
KF 2348	275	NM 278/39 B 13306-52	Sølager/Karlsminde	119	BA	Grave 7	pars petrosa		x	0.709744	1.06462e-05	212.414	this study															212.4
KF 2349	276	NM 278/39 B 13306-52	Sølager/Karlsminde	119	BA	Grave 8	M2 lower left		x	0.710268	1.77567e-05	216.558	this study															216.6
KF 2350	277	NM 278/39 B 13306-52	Sølager/Karlsminde	119	BA	Grave 9	pars petrosa		x	0.710567	5.68454e-06	120.152	this study															120.2
KF 2351	278	NM 278/39 B 13306-52	Sølager/Karlsminde	119	BA	Grave 10	pars petrosa		x	0.710811	6.3973e-06	110.621	this study															110.6
KF 2352	279	NM 278/39 B 13306-52	Sølager/Karlsminde	119	BA	Grave 11	pars petrosa		x	0.710613	5.6849e-06	127.973	this study															127.9
KF 2353	280	NM 278/39 B 13306-52	Sølager/Karlsminde	119	BA	Grave 12	pars petrosa		x	0.710708	5.68566e-06	110.253	this study															110.3
KF 2354	281	NM 278/39 B 13306-52	Sølager/Karlsminde	119	BA	Grave 13	pars petrosa		x	0.7125	4.275e-06	118.503	this study															118.5
KF 2355	282	NM 278/39 B 13306-52	Sølager/Karlsminde	119	BA	Grave 14	+3 cannine upper		x	0.715078	5.00555e-06	314.952	this study															314.9
KF 2356	283	NM 278/39 B 13306-52	Sølager/Karlsminde	119	BA	Grave 17	pars petrosa		x	0.715769	1.07365e-05	350.56	this study															750.6
KF 2357	284	NM 278/39 B 13306-52	Sølager/Karlsminde	119	BA	Grave 18	pars petrosa		x	0.711361	1.06704e-05	114.676	this study															114.6
KF 2358	285	NM 278/39 B 13306-52	Sølager/Karlsminde	119	BA	Grave 23	pars petrosa		x	0.710801	1.56376e-05	124.224	this study															124.2
KF 2359	286	NM 278/39 B 13306-52	Sølager/Karlsminde	119	BA	Grave 24	pars petrosa		x	0.710761	5.68609e-06	167.065	this study															167.1
KF 2360	287	NM 278/39 B 13306-52	Sølager/Karlsminde	119	BA	Grave 25	pars petrosa		x	0.710828	4.9758e-06	104.2	this study															104.2
KF 2361	288	NM 278/39 B 13306-52	Sølager/Karlsminde	119	BA	Grave 26	pars petrosa		x	0.710475	4.97333e-06	154.748	this study															154.7
KF 2362	289	NM 278/39 B 13306-52	Sølager/Karlsminde	119	BA	Grave 27	pars petrosa		x	0.71152	4.26912e-06	207.813	this study															207.8
KF 2363	290	NM 278/39 B 13306-52	Sølager/Karlsminde	119	BA	Grave 28	M1 upper left		x	0.712315	4.98621e-06	250.709	this study															250.7
KF 2364	291	NM 278/39 B 13306-52	Sølager/Karlsminde	119	BA	Grave 29	pars petrosa		x	0.710596	5.68477e-06	148.212	this study															148.2
KF 2365	292	NM 278/39 B 13306-52	Sølager/Karlsminde	119	BA	Grave 30	pars petrosa		x	0.71076	4.97532e-06	106.015	this study															106
KF 2366	293	NM 278/39 B 13306-52	Sølager/Karlsminde	119	BA	Grave 31a	pars petrosa		x	0.713607	4.99525e-06	368.105	this study															368.1
Iron Age
KF 1847	307	ESM 2139	Søhale	120	PR IA		pars petrosa		x	0.711234	8.53481e-06	64	**
KF 1848 A	308	ESM 2139	Søhale	120	PR IA		pars petrosa		x	0.710956	1.06643e-05	87.1	**
KF 1848 B	309	ESM 2139	Søhale	120	PR IA		pars petrosa		x	0.710964	1.06645e-05	78.9	**
KF 1849	310	ESM 2139	Søhale	120	PR IA		pars petrosa		x	0.71134	9.24742e-06	87.9	**
KF 1850	311	ESM 2139	Søhale	120	PR IA		pars petrosa		x	0.710365	1.13658e-05	92.5	**
KF 1851	312	ESM 2139	Søhale	120	PR IA		pars petrosa		x	0.710979	9.95371e-06	135.7	**
KF 1852	313	ESM 2139	Søhale	120	PR IA		pars petrosa		x	0.710559	9.94783e-06	108.8	**
KF 1853	314	ESM 2139	Søhale	120	PR IA		pars petrosa		x	0.710555	1.06583e-05	167.5	**
KF 1854	315	ESM 2139	Søhale	120	PR IA		pars petrosa		x	0.711	6.399e-06	95.4	**
KF 1855	316	ESM 2139	Søhale	120	PR IA		pars petrosa		x	0.711269	7.82396e-06	117.6	**
KF 1856	317	ESM 2139	Søhale	120	PR IA		pars petrosa		x	0.711153	7.82268e-06	86.7	**
KF 1857	318	ESM 2139	Søhale	120	PR IA		pars petrosa		x	0.71038	6.39342e-06	88.7	**
KF 1858	319	ESM 2139	Søhale	120	PR IA		pars petrosa		x	0.711273	1.13804e-05	101.5	**
KF 1859	320	ESM 2139	Søhale	120	PR IA		pars petrosa		x	0.710961	9.95345e-06	65.9	**
KF 1860	321	ESM 2139	Søhale	120	PR IA		pars petrosa		x	0.710824	9.95154e-06	118.7	**
KF 1861	322	ESM 2139	Søhale	120	PR IA		pars petrosa		x	0.711359	9.24767e-06	80.1	**
KF 1862	323	ESM 2139	Søhale	120	PR IA		pars petrosa		x	0.710693	8.52832e-06	78.7	**
KF 1863	324	ESM 2139	Søhale	120	PR IA		pars petrosa		x	0.71016	9.94224e-06	119	**
KF 1864	325	ESM 2139	Søhale	120	PR IA		pars petrosa		x	0.710932	1.0664e-05	81.2	**
KF 1865	326	ESM 2139	Søhale	120	PR IA		pars petrosa		x	0.710322	9.94451e-06	74	**
KF 1866	327	ESM 2139	Søhale	120	PR IA		pars petrosa		x	0.710876	1.06631e-05	100.5	**
KF 1867	328	ESM 2139	Søhale	120	PR IA		pars petrosa		x	0.710666	9.23866e-06	104.3	**
KF 1868	329	ESM 2139	Søhale	120	PR IA		pars petrosa		x	0.709756	7.80732e-06	85.6	**
KF 1869	330	ESM 2139	Søhale	120	PR IA		pars petrosa		x	0.711346	1.20929e-05	128.1	**
KF 1870	331	ESM 2139	Søhale	120	PR IA		pars petrosa		x	0.710157	1.06524e-05	137.4	**
KF 1871	332	ESM 2139	Søhale	120	PR IA		pars petrosa		x	0.711282	1.13805e-05	114.1	**
E1	334	National Museum of Denmark	Haraldskær	121	PR IA		front tooth	x		0.70847	3e-05		[57]
KF 437	336	OBM 8433	Tietgen Byen Nordvest	122	PR IA	AHB	pars petrosa		x	0.71032	4.26192e-06		[61]																			no clear ime constraint
KF 562	338	VMÅ 896	Vesthimmerland	see orig. publ.	PR IA		M1	x		0.71015	1e-05		[48]
KF 566 A	339	VMÅ 898	Vesthimmerland	see orig. publ.	PR IA		PM	x		0.71054	1e-05		[48]
KF 566 B	340	VMÅ 898	Vesthimmerland	see orig. publ.	PR IA		C	x		0.7101	2e-05		[48]
KF 560 A	341	VMÅ 894	Vesthimmerland	see orig. publ.	PR IA		PM	x		0.70914	2e-05		[48]
KF 560 B	342	VMÅ 894	Vesthimmerland	see orig. publ.	PR IA		C	x		0.70996	1e-05		[48]
KF 1735 A	343	VMÅ 2367	Vesthimmerland	see orig. publ.	PR IA		M1	x		0.7194	1e-05		[48]
KF 1735 B	344	VMÅ 2367	Vesthimmerland	see orig. publ.	PR IA		M2	x		0.72529	1e-05		[48]
KF 567	345	VMÅ 933	Vesthimmerland	see orig. publ.	PR IA		M1	x		0.71016	1e-05		[48]
KF 565	346	VMÅ 893	Vesthimmerland	see orig. publ.	PR IA/R IA		M1	x		0.70986	1e-05		[48]
KF 564	347	VMÅ 897	Vesthimmerland	see orig. publ.	PR IA/R IA		M1	x		0.70955	1e-05		[48]
KF 804 1	349	NM 1 C17946-64, skelet 1, kiste B M1	Hoby	107	ER IA		M1	x		0.71095	1e-05		[56]
KF 804 2	350	NM 1 C17946-64, skelet 1, kiste B	Hoby	107	ER IA		Canine	x		0.71084	1e-05		[56]
KF 804 3	351	NM 1 C17946-64, skelet 1, kiste B	Hoby	107	ER IA		M3	x		0.71077	1e-05		[56]
Lim-ht-065	353	ÅHM 42/55	Nørre Tranders Præstegård	see orig. publ.	ER IA		4	x		0.70907			[36]
Lim-ht-070	354	NM 560/59	Korsø	see orig. publ.	ER IA		-7	x		0.71021			[36]
Lim-ht-066*	355	ÅHM 16/58	Nørre Tranders SOR grusgrav	see orig. publ.	ER IA	Grave 5	6-	x		0.70884		127	[36]
Lim-ht-066*	356	ÅHM 16/58	Nørre Tranders SOR grusgrav	see orig. publ.	ER IA	Grave 5	6-	x		0.70883			[36]
Lim-ht-068	357	ÅHM 20, 4578-81	Christianshøj (Romdrup)	see orig. publ.	ER IA		5+	x		0.70826		41	[36]
Lim-ht-072	358	ÅHM 1469x4	Rygegård	see orig. publ.	ER IA		+6	x		0.71111		70	[36]
Lim-ht-071	360	NM 925/59	Vandetskole	see orig. publ.	LR IA	Grave 1	-7	x		0.70958			[36]
Lim-ht-073	361	NM C27382-400, 1167/57	Klim	see orig. publ.	LR IA		-5	x		0.71095		67	[36]
Lim-ht-074	362	NM 759/61	Gammel Hasseris	see orig. publ.	LR IA		-5	x		0.70996		60	[36]
KF 440	364	OBM 8698	Krogsgård	122	IA	GJ	pars petrosa		x	0.70929	3.54645e-06		[61]																			no clear ime constraint
Viking Age
Lim-ht-061*	382	NM B10706	Romb	see orig. publ.	IA/VA		+6	x		0.71187			[36]
Lim-ht-061*	383	NM B10706	Romb	see orig. publ.	IA/VA		+6	x		0.71203		130	[36]
KF 983	385	SJM 348	Ribe	108	VA	K141 (x61)	M2		x	0.709938	1.1e-05		[52]
KF 984-a	386	ASR 1000	Ribe	108	VA	G4/A191 (x60)	M1	x		0.709964	1.1e-05		[52]
KF 984-b	387	ASR 1000	Ribe	108	VA	G4/A191 (x60)	M2	x		0.71	5e-06		[52]
KF 985-a	388	ASR 1000	Ribe	108	VA	G3/A25 (x14)	M1	x		0.710255	6e-06		[52]
KF 985-b	389	ASR 1000	Ribe	108	VA	G3/A25 (x14)	M2	x		0.710601	6e-06		[52]
KF 985-c	390	ASR 1000	Ribe	108	VA	G3/A25 (x14)	M3	x		0.710985	4e-06		[52]
KF 986	391	ASR 1000	Ribe	108	VA	G5/A120 (x61)	M2	x		0.710258	4e-06		[52]
KF 987-a	392	ASR 1000	Ribe	108	VA	G7/A121 (x64)	M1	x		0.710448	4e-06		[52]
KF 987-b	393	ASR 1000	Ribe	108	VA	G7/A121 (x64)	M2	x		0.710298	6e-06		[52]
KF 987-c	394	ASR 1000	Ribe	108	VA	G7/A121 (x64)	M3	x		0.710386	6e-06		[52]
KF 988-a	395	ASR 1000	Ribe	108	VA	G13/A127 (x63)	M1	x		0.710219	5e-06		[52]
KF 988-b	396	ASR 1000	Ribe	108	VA	G13/A127 (x63)	M2	x		0.710485	4e-06		[52]
KF 988-c	397	ASR 1000	Ribe	108	VA	G13/A127 (x63)	M3	x		0.710553	6e-06		[52]
KF 988-d	398	ASR 1000	Ribe	108	VA	G13/A127 (x63)	pars petrosa	x		0.710013	6e-06		[52]
KF 989-a	399	ASR 1000	Ribe	108	VA	G14/A123 (x50)	M1	x		0.709875	5e-06		[52]
KF 989-b	400	ASR 1000	Ribe	108	VA	G14/A123 (x50)	M2	x		0.709927	5e-06		[52]
KF 989-c	401	ASR 1000	Ribe	108	VA	G14/A123 (x50)	M3	x		0.710015	6e-06		[52]
KF 990	402	ASR 1000	Ribe	108	VA	G15/A30 (x33)	pars petrosa	x		0.710086	6e-06		[52]
KF 991-a	403	ASR 1000	Ribe	108	VA	G16/A35 (x11)	M1	x		0.709566	4e-06		[52]
KF 991-b	404	ASR 1000	Ribe	108	VA	G16/A35 (x11)	M2	x		0.709531	4e-06		[52]
KF 991	405	ASR 1000	Ribe	108	VA	G16/A35 (x11)	pars petrosa	x		0.709881	7e-06		[52]
KF 992	406	ASR 8	Ribe	108	VA	G9/A36 (x61)	pars petrosa		x	0.71042	5e-06		[52]
KF 993	407	ASR 8	Ribe	108	VA	G9/A36 (x62)	pars petrosa		x	0.710386	5e-06		[52]
KF 994	408	ASR 8	Ribe	108	VA	G12/A1-A143 (x119)	pars petrosa		x	0.709907	5e-06		[52]
KF 995	409	ASR 8	Ribe	108	VA	G16/A346 (x248)	pars petrosa		x	0.71051	6e-06		[52]
KF 996	410	ASR 8	Ribe	108	VA	G22/A463 (x370)	pars petrosa		x	0.709505	4e-06		[52]
KF 997	411	ASR 8	Ribe	108	VA	G2/A13 (x11)	pars petrosa		x	0.710345	4e-06		[52]
KF 998-a	412	SJM 129	Ribe	108	VA	G1/A14 (x1)	M1	x		0.713431	8e-06		[52]
KF 998-b	413	SJM 129	Ribe	108	VA	G1/A14 (x1)	M2	x		0.715025	6e-06		[52]
KF 998-c	414	SJM 129	Ribe	108	VA	G1/A14 (x1)	M3	x		0.715454	1.1e-05		[52]
KF 999-a	415	SJM 348	Ribe	108	VA	K242 (x580)	M1		x	0.710201	5e-06		[52]
KF 999-b	416	SJM 348	Ribe	108	VA	K242 (x580)	pars petrosa		x	0.709783	6e-06		[52]
KF 1000-a	417	SJM 348	Ribe	108	VA	K304 (x562)	M1	x		0.710514	4e-06		[52]
KF 1000-b	418	SJM 348	Ribe	108	VA	K304 (x562)	M2	x		0.710596	6e-06		[52]
KF 1000-c	419	SJM 348	Ribe	108	VA	K304 (x562)	M3	x		0.710509	6e-06		[52]
KF 1000-d	420	SJM 348	Ribe	108	VA	K304 (x562)	pars petrosa	x		0.710385	4e-06		[52]
KF 1001-a	421	SJM 348	Ribe	108	VA	K399 (x435)	M1	x		0.709604	1.1e-05		[52]
KF 1001-b	422	SJM 348	Ribe	108	VA	K399 (x435)	M2	x		0.709404	4e-06		[52]
KF 1001-c	423	SJM 348	Ribe	108	VA	K399 (x435)	M3	x		0.709522	5e-06		[52]
KF 1001-d	424	SJM 348	Ribe	108	VA	K399 (x435)	pars petrosa	x		0.709726	9e-06		[52]
KF 1002	425	SJM 348	Ribe	108	VA	K588 (x702)	pars petrosa		x	0.709958	4e-06		[52]
KF 1004-a	426	ASR 8	Ribe	108	VA	G10/A129 (x196)	M1	x		0.715005	1.3e-05		[52]
KF 1004-b	427	ASR 8	Ribe	108	VA	G10/A129 (x196)	M2	x		0.715708	9e-06		[52]
KF 116	429	ASR 13	Ribe (Lindegården)	108	VA		M2, øvre, højre. Kvinde	x		0.71085	7.81935e-06		***
KF 117	430	ASR 13	Ribe (Lindegården)	108	VA		M1, nedre, højre. Barn	x		0.71191	1.06787e-05		***
KF 118	431	ASR 13	Ribe (Lindegården)	108	VA		M1, øvre, højre. Barn	x		0.71076	1.42152e-05		***
KF 119	432	ASR 13	Ribe (Lindegården)	108	VA		M2, nedre,venstre.Mand	x		0.70974	1.34851e-05		***
KF 120	433	ASR 13	Ribe (Lindegården)	108	VA		M1,nedre, højre.	x		0.70934	9.22142e-06		***
KF 121	434	ASR 13	Ribe (Lindegården)	108	VA		M3, nedre, venstre. Kvinde	x		0.7108	1.70592e-05		***
KF 122	435	ASR 13	Ribe (Lindegården)	108	VA		M1, øvre, højre. Mand	x		0.70973	1.13557e-05		***
KF 123	436	ASR 13	Ribe (Lindegården)	108	VA		M1, nedre, højre. Mand	x		0.70966	7.0966e-06		***
KF 124	437	ASR 13	Ribe (Lindegården)	108	VA		M2, øvre, højre	x		0.70965	1.20641e-05		***
KF 125	438	ASR 13	Ribe (Lindegården)	108	VA		M3, øvre, venstre. Mand	x		0.70975	1.91632e-05		***
KF 126	439	ASR 13	Ribe (Lindegården)	108	VA		M1, øvre, venstre. Mand	x		0.71028	1.91776e-05		***
KF 457	441	ASR 13 II	Ribe (Lindegården)	108	VA		M2, venstre undermund	x		0.70945	7.80395e-06		***
KF 459	442	ASR 13 II	Ribe (Lindegården)	108	VA		overmund	x		0.70941	5.67528e-06		***
KF 460	443	ASR 13 II	Ribe (Lindegården)	108	VA		M1, højre overmund	x		0.71062	6.39558e-06		***
KF 461	444	ASR 13 II	Ribe (Lindegården)	108	VA		M2, venstre undermund	x		0.70937	9.22181e-06		***
KF 462	445	ASR 13 II	Ribe (Lindegården)	108	VA		M1, højre overmund	x		0.71061	4.97427e-06		***
KF 463	446	ASR 13 II	Ribe (Lindegården)	108	VA		M2, venstre undermund	x		0.71004	4.97028e-06		***
KF 464	447	ASR 13 II	Ribe (Lindegården)	108	VA		canine, venstre overmund	x		0.71432	5.00024e-06		***
KF 465	448	ASR 13 II	Ribe (Lindegården)	108	VA		M2, overmund	x		0.70949	6.38541e-06		***
KF 466	449	ASR 13 II	Ribe (Lindegården)	108	VA		M1, højre undermund	x		0.70959	4.96713e-06		***
KF 467	450	ASR 13 II	Ribe (Lindegården)	108	VA		M2, venstre undermund	x		0.71072	8.52864e-06		***
KF 468	451	ASR 13 II	Ribe (Lindegården)	108	VA		M 1, venstre undermund	x		0.70927	7.0927e-06		***
KF 469	452	ASR 13 II	Ribe (Lindegården)	108	VA		pm, trandkrave	x		0.70982	4.25892e-06		***
KF 470	453	ASR 13 II	Ribe (Lindegården)	108	VA		M3	x		0.71023	7.81253e-06		***
KF 471	454	ASR 13 II	Ribe (Lindegården)	108	VA		M2, venstre overmund	x		0.70957	7.80527e-06		***
KF 472	455	ASR 13 II	Ribe (Lindegården)	108	VA		M2, højre undermund	x		0.70933	4.96531e-06		***
KF 473	456	ASR 13 II	Ribe (Lindegården)	108	VA		inc. 1 krone, overmund	x		0.70989	6.38901e-06		***
KF 474	457	ASR 13 II	Ribe (Lindegården)	108	VA		M1, overmund	x		0.71054	7.1054e-06		***
KF 475	458	ASR 13 II	Ribe (Lindegården)	108	VA		M1, overmund	x		0.71061	4.26366e-06		***
KF 476	459	ASR 13 II	Ribe (Lindegården)	108	VA		pm	x		0.70943	4.96601e-06		***
KF 477	460	ASR 13 II	Ribe (Lindegården)	108	VA		M1, venstre undermund	x		0.70987	5.67896e-06		***
KF 478	461	ASR 13 II	Ribe (Lindegården)	108	VA		M1, højre undermund	x		0.70959	6.38631e-06		***
KF 479	462	ASR 13 II	Ribe (Lindegården)	108	VA		M1, venstre undermund	x		0.7097	4.9679e-06		***
KF 480	463	ASR 13 II	Ribe (Lindegården)	108	VA		M1, venstre overmund	x		0.7097	6.3873e-06		***
KF 481	464	ASR 13 II	Ribe (Lindegården)	108	VA		M3, højre undermund	x		0.70941	4.96587e-06		***
KF 482	465	ASR 13 II	Ribe (Lindegården)	108	VA		dc M2, venstre undermund	x		0.70985	5.6788e-06		***
KF 483	466	ASR 13 II	Ribe (Lindegården)	108	VA		M1, overmund	x		0.70999	6.38991e-06		***
KF 484	467	ASR 13 II	Ribe (Lindegården)	108	VA		M1/M2	x		0.70932	4.25592e-06		***
KF 485	468	ASR 13 II	Ribe (Lindegården)	108	VA		dc M2, højre overmund	x		0.70985	9.22805e-06		***
KF 486	469	ASR 13 II	Ribe (Lindegården)	108	VA		M1, højre overmund	x		0.70946	6.38514e-06		***
KF 487	470	ASR 13 II	Ribe (Lindegården)	108	VA		M2, overmund	x		0.7094	7.8034e-06		***
KF 488	471	ASR 13 II	Ribe (Lindegården)	108	VA		M1, venstre undermund	x		0.71034	5.68272e-06		***
KF 489	472	ASR 13 II	Ribe (Lindegården)	108	VA		M1, højre undermund	x		0.70954	7.0954e-06		***
KF 490	473	ASR 13 II	Ribe (Lindegården)	108	VA		M2, undermund	x		0.7126	7.126e-06		***
KF 491	474	ASR 13 II	Ribe (Lindegården)	108	VA		M2, højre undermund	x		0.7108	6.3972e-06		***
KF 492	475	ASR 13 II	Ribe (Lindegården)	108	VA		M1, venstre overmund	x		0.71078	5.68624e-06		***
KF 493	476	ASR 13 II	Ribe (Lindegården)	108	VA		M2, undermund	x		0.71199	6.40791e-06		***
KF 494	477	ASR 13 II	Ribe (Lindegården)	108	VA		M2 + M3, overmund	x		0.71089	5.68712e-06		***
KF 495	478	ASR 13 II	Ribe (Lindegården)	108	VA		M1, højre overmund	x		0.71013	7.1013e-06		***
KF 496	479	ASR 13 II	Ribe (Lindegården)	108	VA		M2, højre overmund	x		0.71074	4.97518e-06		***
KF 497	480	ASR 13 II	Ribe (Lindegården)	108	VA		M3, venstre overmund	x		0.71021	4.97147e-06		***
KF 498	481	ASR 13 II	Ribe (Lindegården)	108	VA		molar?	x		0.7097	4.2582e-06		***
KF 499	482	ASR 13 II	Ribe (Lindegården)	108	VA		M1, højre overmund	x		0.71002	4.97014e-06		***
KF 501	483	ASR 13 II	Ribe (Lindegården)	108	VA		inc. 1 krone, overmund	x		0.70937	4.96559e-06		***
KF 502	484	ASR 13 II	Ribe (Lindegården)	108	VA		M1, venstre undermund	x		0.70992	5.67936e-06		***
Lim-ht-079	486	NM D1916/1977	Aggersborg Kirke	see orig. publ.	VA		4-	x		0.71074		69	[36]
Lim-ht-080	487	NM C28826-29, 477/61-62	Braarup	see orig. publ.	VA		-5	x		0.71029		218	[36]
Lim-ht-194	488	VMÅ 867	Næsby	see orig. publ.	VA		7	x		0.71006		177	[36]
Well 47 (young child)	490		Trelleborg (sacrificial wells)	109	VA	Well 47 (young child)	M2 (deciduous)	x		0.71088	1.49285e-05		[59]
Well 47 (older child)	491		Trelleborg (sacrificial wells)	109	VA	Well 47 (older child)	M1 (deciduous)	x		0.71023	1.49148e-05		[59]
Well 121 (1)	492		Trelleborg (sacrificial wells)	109	VA	Well 121 (1)	M1	x		0.71019	1.4914e-05		[59]
Well 121 (2)	493		Trelleborg (sacrificial wells)	109	VA	Well 121 (2)	M1	x		0.71084	1.49276e-05		[59]
	495		Trelleborg	109	VA	2		x		0.71107			[64]
	496		Trelleborg	109	VA	9		x		0.71094			[64]
	497		Trelleborg	109	VA	14		x		0.71035			[64]
	498		Trelleborg	109	VA	16		x		0.71146			[64]
	499		Trelleborg	109	VA	20		x		0.71137			[64]
	500		Trelleborg	109	VA	24		x		0.71195			[64]
	501		Trelleborg	109	VA	28		x		0.71242			[64]
	502		Trelleborg	109	VA	37		x		0.7104			[64]
	503		Trelleborg	109	VA	38		x		0.71053			[64]
	504		Trelleborg	109	VA	44		x		0.71025			[64]
	505		Trelleborg	109	VA	46		x		0.71094			[64]
	506		Trelleborg	109	VA	53		x		0.71028			[64]
	507		Trelleborg	109	VA	54		x		0.71124			[64]
	508		Trelleborg	109	VA	59		x		0.71104			[64]
	509		Trelleborg	109	VA	61		x		0.71136			[64]
	510		Trelleborg	109	VA	71		x		0.71073			[64]
	511		Trelleborg	109	VA	74		x		0.71093			[64]
	512		Trelleborg	109	VA	78		x		0.71179			[64]
	513		Trelleborg	109	VA	79		x		0.71084			[64]
	514		Trelleborg	109	VA	80		x		0.71065			[64]
	515		Trelleborg	109	VA	81		x		0.71041			[64]
	516		Trelleborg	109	VA	91		x		0.71199			[64]
	517		Trelleborg	109	VA	95		x		0.71166			[64]
	518		Trelleborg	109	VA	99		x		0.71542			[64]
	519		Trelleborg	109	VA	102		x		0.71029			[64]
	520		Trelleborg	109	VA	115		x		0.71119			[64]
	521		Trelleborg	109	VA	121		x		0.71019			[64]
	522		Trelleborg	109	VA	128		x		0.7114			[64]
	523		Trelleborg	109	VA	75ø		x		0.71102			[64]
	524		Trelleborg	109	VA	75v		x		0.71249			[64]
	525		Trelleborg	109	VA	80i		x		0.71065			[64]
	526		Trelleborg	109	VA	XXX		x		0.71127			[64]
	527		Trelleborg	109	VA	23.1		x		0.71082			[64]
	528		Trelleborg	109	VA	23.2		x		0.71096			[64]
	529		Trelleborg	109	VA	23.3		x		0.71301			[64]
	530		Trelleborg	109	VA	23.4		x		0.71108			[64]
	531		Trelleborg	109	VA	23.5a		x		0.71127			[64]
	532		Trelleborg	109	VA	23.5b		x		0.71679			[64]
	533		Trelleborg	109	VA	23.6		x		0.70931			[64]
	534		Trelleborg	109	VA	23.7		x		0.7211			[64]
	535		Trelleborg	109	VA	23.8		x		0.71111			[64]
	536		Trelleborg	109	VA	23.9		x		0.71136			[64]
	537		Trelleborg	109	VA	23.1		x		0.71082			[64]
	538		Trelleborg	109	VA	23a(11)		x		0.71081			[64]
	539		Trelleborg	109	VA	47.2		x		0.71755			[64]
	540		Trelleborg	109	VA	47.4		x		0.71129			[64]
	541		Trelleborg	109	VA	87a		x		0.71094			[64]
	542		Trelleborg	109	VA	87b		x		0.7108			[64]
	544		Galgedil	110	VA	AMB	5	x		0.7155			[66]
	545		Galgedil	110	VA	AQP	2	x		0.7094			[66]
	546		Galgedil	110	VA	TQ	-4	x		0.7109			[66]
	547		Galgedil	110	VA	BFQ	-5	x		0.7105			[66]
	548		Galgedil	110	VA	SQ	4+	x		0.7092			[66]
	549		Galgedil	110	VA	KM	-5	x		0.7102			[66]
	550		Galgedil	110	VA	UD 2	-4	x		0.7111			[66]
	551		Galgedil	110	VA	AMC	4-	x		0.7099			[66]
	552		Galgedil	110	VA	SB	-7	x		0.7109			[66]
	553		Galgedil	110	VA	SG	5-/ 4-	x		0.7093			[66]
	554		Galgedil	110	VA	AMA	5	x		0.7098			[66]
	555		Galgedil	110	VA	UN	5	x		0.7097			[66]
	556		Galgedil	110	VA	UK	5+	x		0.7094			[66]
	557		Galgedil	110	VA	AQQ	-5	x		0.7106			[66]
	558		Galgedil	110	VA	UD 1	5-	x		0.7114			[66]
	559		Galgedil	110	VA	AKJ	3-	x		0.7094			[66]
	560		Galgedil	110	VA	AA	5-	x		0.71			[66]
	561		Galgedil	110	VA	TA	4-	x		0.7119			[66]
	562		Galgedil	110	VA	ALY	4	x		0.7101			[66]
	563		Galgedil	110	VA	ALZ	5	x		0.7099			[66]
	564		Galgedil	110	VA	KL 1	-4	x		0.7109			[66]
	565		Galgedil	110	VA	UL	-4	x		0.7103			[66]
	566		Galgedil	110	VA	ALX	-4	x		0.7105			[66]
	567		Galgedil	110	VA	KQ	-5	x		0.7101			[66]
	568		Galgedil	110	VA	UO	7	x		0.713			[66]
	569		Galgedil	110	VA	TR 1	5+	x		0.7103			[66]
	570		Galgedil	110	VA	TT	5-	x		0.7102			[66]
	571		Galgedil	110	VA	WG	-5	x		0.7093			[66]
	572		Galgedil	110	VA	PB	5+	x		0.7101			[66]
	573		Galgedil	110	VA	AQQ	5	x		0.7109			[66]
	574		Galgedil	110	VA	AJG	-4	x		0.7095			[66]
	575		Galgedil	110	VA	KR	-5	x		0.7105			[66]
	576		Galgedil	110	VA	XJ	4-	x		0.7115			[66]
	577		Galgedil	110	VA	KL 2	3-	x		0.7108			[66]
	578		Galgedil	110	VA	AXE	-3	x		0.7104			[66]
	579	OBM 4520 x 1425 AS 04/01	Galgedil	110	VA	AXE	+8	x		0.711055	1e-05	81.1	this study *
	580		Galgedil	110	VA	ANO	-5	x		0.7107			[66]
Middle Age
F4484	582		Sebbersund	111	VA/MA	73		x		0.71031			[65]
F4485	583		Sebbersund	111	VA/MA	101		x		0.71329			[65]
F4486	584		Sebbersund	111	VA/MA	135		x		0.71044			[65]
F4487	585		Sebbersund	111	VA/MA	192		x		0.71098			[65]
F4488	586		Sebbersund	111	VA/MA	225		x		0.71123			[65]
F4489	587		Sebbersund	111	VA/MA	231		x		0.71003			[65]
F4490	588		Sebbersund	111	VA/MA	315		x		0.71025			[65]
F4676	589		Sebbersund	111	VA/MA	44		x		0.71024			[65]
F4677	590		Sebbersund	111	VA/MA	76		x		0.70967			[65]
F4678	591		Sebbersund	111	VA/MA	74		x		0.71166			[65]
F4679	592		Sebbersund	111	VA/MA	85		x		0.71059			[65]
F4680	593		Sebbersund	111	VA/MA	188		x		0.70978			[65]
F4681	594		Sebbersund	111	VA/MA	199		x		0.70944			[65]
F4682	595		Sebbersund	111	VA/MA	225		x		0.71086			[65]
F4683	596		Sebbersund	111	VA/MA	267		x		0.7092			[65]
F4684	597		Sebbersund	111	VA/MA	284		x		0.71073			[65]
F4685	598		Sebbersund	111	VA/MA	342		x		0.7101			[65]
F4686	599		Sebbersund	111	VA/MA	367		x		0.7094			[65]
F4687	600		Sebbersund	111	VA/MA	200		x		0.70897			[65]
	616	HOM 1046 (Sejet)	Sejet	112	MA	X79	left mandibular canine/antimere	x		0.7112	0.0011		[53]
	617	HOM 1046 (Sejet)	Sejet	112	MA	X95	left mandibular canine/antimere	x		0.70936	0.00088		[53]
	618	HOM 1046 (Sejet)	Sejet	112	MA	X132	left mandibular canine/antimere	x		0.70999	0.00095		[53]
	619	HOM 1046 (Sejet)	Sejet	112	MA	X152	left mandibular canine/antimere	x		0.7141	0.0013		[53]
	620	HOM 1046 (Sejet)	Sejet	112	MA	X158	left mandibular canine/antimere	x		0.7123	0.0011		[53]
	621	HOM 1046 (Sejet)	Sejet	112	MA	X214	left mandibular canine/antimere	x		0.70885	0.00096		[53]
	622	HOM 1046 (Sejet)	Sejet	112	MA	X387	left mandibular canine/antimere	x		0.71078	0.00089		[53]
	623	HOM 1046 (Sejet)	Sejet	112	MA	X418	left mandibular canine/antimere	x		0.71028	0.00077		[53]
	624	HOM 1046 (Sejet)	Sejet	112	MA	X433	left mandibular canine/antimere	x		0.71109	0.0008		[53]
	625	HOM 1046 (Sejet)	Sejet	112	MA	X440	left mandibular canine/antimere	x		0.7118	0.0011		[53]
	626	HOM 1046 (Sejet)	Sejet	112	MA	X471	left mandibular canine/antimere	x		0.70998	0.00088		[53]
	627	HOM 1046 (Sejet)	Sejet	112	MA	X486	left mandibular canine/antimere	x		0.71099	0.00086		[53]
	628	HOM 1046 (Sejet)	Sejet	112	MA	X495	left mandibular canine/antimere	x		0.7103	0.0011		[53]
	629	HOM 1046 (Sejet)	Sejet	112	MA	X506.1	left mandibular canine/antimere	x		0.7098	0.001		[53]
	630	HOM 1046 (Sejet)	Sejet	112	MA	X515	left mandibular canine/antimere	x		0.71	0.0011		[53]
	631	HOM 1046 (Sejet)	Sejet	112	MA	X531	left mandibular canine/antimere	x		0.7091	0.0011		[53]
	632	HOM 1046 (Sejet)	Sejet	112	MA	X554	left mandibular canine/antimere	x		0.71018	0.00085		[53]
	633	HOM 1649 (Ole Wormsgade)	Ole Wormsgade	113	MA	X1019	left mandibular canine/antimere	x		0.7102	0.001		[53]
	634	HOM 1649 (Ole Wormsgade)	Ole Wormsgade	113	MA	X1024	left mandibular canine/antimere	x		0.71134	0.00085		[53]
	635	HOM 1649 (Ole Wormsgade)	Ole Wormsgade	113	MA	X1026	left mandibular canine/antimere	x		0.7107	0.0011		[53]
	636	HOM 1649 (Ole Wormsgade)	Ole Wormsgade	113	MA	X1040	left mandibular canine/antimere	x		0.7119	0.001		[53]
	637	HOM 1649 (Ole Wormsgade)	Ole Wormsgade	113	MA	X1063.1	left mandibular canine/antimere	x		0.7102	0.0011		[53]																													0,000006
	638	HOM 1649 (Ole Wormsgade)	Ole Wormsgade	113	MA	X1086	left mandibular canine/antimere	x		0.7126	0.0011		[53]
	639	HOM 1649 (Ole Wormsgade)	Ole Wormsgade	113	MA	X1105	left mandibular canine/antimere	x		0.71085	0.0008		[53]
	640	HOM 1649 (Ole Wormsgade)	Ole Wormsgade	113	MA	X1186	left mandibular canine/antimere	x		0.71215	0.00087		[53]
	641	HOM 1649 (Ole Wormsgade)	Ole Wormsgade	113	MA	X1214	left mandibular canine/antimere	x		0.7116	0.0012		[53]
	642	HOM 1649 (Ole Wormsgade)	Ole Wormsgade	113	MA	X1247	left mandibular canine/antimere	x		0.70944	0.00085		[53]
	643	HOM 1649 (Ole Wormsgade)	Ole Wormsgade	113	MA	X1258	left mandibular canine/antimere	x		0.71207	0.0009		[53]																													0,000007
	644	HOM 1649 (Ole Wormsgade)	Ole Wormsgade	113	MA	X1292	left mandibular canine/antimere	x		0.70913	0.00085		[53]
	645	HOM 1649 (Ole Wormsgade)	Ole Wormsgade	113	MA	X1381	left mandibular canine/antimere	x		0.71195	0.00082		[53]
	646	HOM 1649 (Ole Wormsgade)	Ole Wormsgade	113	MA	X1433	left mandibular canine/antimere	x		0.7103	0.0011		[53]
	647	HOM 1649 (Ole Wormsgade)	Ole Wormsgade	113	MA	X1439	left mandibular canine/antimere	x		0.7118	0.001		[53]
	648	HOM 1649 (Ole Wormsgade)	Ole Wormsgade	113	MA	X1570	left mandibular canine/antimere	x		0.71064	0.00077		[53]
	649	HOM 1649 (Ole Wormsgade)	Ole Wormsgade	113	MA	X1584.1	left mandibular canine/antimere	x		0.7101	0.0012		[53]
	650	HOM 1649 (Ole Wormsgade)	Ole Wormsgade	113	MA	X1587.1	left mandibular canine/antimere	x		0.7118	0.00097		[53]
	652	Odense leprosarium	Odense	114	MA	265	lower right canine	x		0.71076	5.7e-05		[51]
	653	Odense leprosarium	Odense	114	MA	533	lower left canine	x		0.71018	2.9e-05		[51]
	654	Odense leprosarium	Odense	114	MA	896	lower left canine	x		0.711414	3.8e-05		[51]
	655	Odense leprosarium	Odense	114	MA	914	upper right canine	x		0.710689	5.2e-05		[51]
	656	Odense leprosarium	Odense	114	MA	936	lower left canine	x		0.710661	3.9e-05		[51]
	657	Odense leprosarium	Odense	114	MA	1149	upper right canine	x		0.709923	3.3e-05		[51]
	658	Odense leprosarium	Odense	114	MA	1149	upper right canine	x		0.709993	3e-05		[51]
	659	Næstved leprosarium	Næstved	115	MA	6	upper left canine	x		0.710417	4.9e-05		[51]
	660	Næstved leprosarium	Næstved	115	MA	110	upper right canine	x		0.710076	4.6e-05		[51]
	661	Næstved leprosarium	Næstved	115	MA	206	upper right canine	x		0.709892	2.5e-05		[51]
	662	Næstved leprosarium	Næstved	115	MA	211	upper right canine	x		0.710215	3.7e-05		[51]
	663	Næstved leprosarium	Næstved	115	MA	268	lower right canine	x		0.710107	5.1e-05		[51]
	664	Næstved leprosarium	Næstved	115	MA	305	lower left canine	x		0.710135	3.6e-05		[51]
KF 261	666	Sct. Getruds Chapel	Køge	116	MA	AO2		x		0.70989	1e-05		[49]
KF 262	667	Sct. Getruds Chapel	Køge	116	MA	AP		x		0.71252	2e-05		[49]
KF 263	668	Sct. Getruds Chapel	Køge	116	MA	BR		x		0.71018	1e-05		[49]
KF 264	669	Sct. Getruds Chapel	Køge	116	MA	BA		x		0.71083	1e-05		[49]
KF 265	670	Sct. Getruds Chapel	Køge	116	MA	AR		x		0.71068	1e-05		[49]
KF 266	671	Sct. Getruds Chapel	Køge	116	MA	BK		x		0.71039	1e-05		[49]
KF 267	672	Sct. Getruds Chapel	Køge	116	MA	AQ		x		0.71254	1e-05		[49]
KF 268	673	Sct. Getruds Chapel	Køge	116	MA	AÆ adult		x		0.71061	1e-05		[49]
KF 269	674	Sct. Getruds Chapel	Køge	116	MA	AK		x		0.71082	1e-05		[49]
KF 270	675	Sct. Getruds Chapel	Køge	116	MA	AÆ		x		0.71129	1e-05		[49]
KF 271	676	Sct. Getruds Chapel	Køge	116	MA	AO5		x		0.70944	1e-05		[49]
KF 272	677	Sct. Getruds Chapel	Køge	116	MA	AO3		x		0.7092	1e-05		[49]
KF 273	678	Sct. Getruds Chapel	Køge	116	MA	AF adult		x		0.71013	1e-05		[49]
KF 274	679	Sct. Getruds Chapel	Køge	116	MA	BS		x		0.71022	1e-05		[49]
KF 275	680	Sct. Getruds Chapel	Køge	116	MA	AX		x		0.71132	1e-05		[49]
KF 276	681	Sct. Getruds Chapel	Køge	116	MA	AL		x		0.71167	2e-05		[49]
KF 277	682	Sct. Getruds Chapel	Køge	116	MA	AB		x		0.71071	1e-05		[49]
KF 278	683	Sct. Getruds Chapel	Køge	116	MA	AF child 4+	4+	x		0.7102	1e-05		[49]
KF 279	684	Sct. Getruds Chapel	Køge	116	MA	AF child 6+	6+	x		0.71045	1e-05		[49]
KF 280	685	Sct. Getruds Chapel	Køge	116	MA	BU		x		0.71123	2e-05		[49]
KF 282	686	Sct. Getruds Chapel	Køge	116	MA	BN		x		0.71161	1e-05		[49]
KF 283	687	Sct. Getruds Chapel	Køge	116	MA	BX		x		0.71074	1e-05		[49]
KF 284	688	Sct. Getruds Chapel	Køge	116	MA	AV		x		0.70993	1e-05		[49]
KF 286	689	Sct. Getruds Chapel	Køge	116	MA	AA		x		0.71042	1e-05		[49]
KF 287	690	Sct. Getruds Chapel	Køge	116	MA	AT		x		0.71057	1e-05		[49]
KF 288	691	Sct. Getruds Chapel	Køge	116	MA	AS2		x		0.71022	1e-05		[49]
KF 290	692	Sct. Getruds Chapel	Køge	116	MA	AQ		x		0.71271	1e-05		[49]
KF 292	693	Sct. Getruds Chapel	Køge	116	MA	BL		x		0.71012	1e-05		[49]
KF 293	694	Sct. Getruds Chapel	Køge	116	MA	CB		x		0.71053	1e-05		[49]
KF 294	695	Sct. Getruds Chapel	Køge	116	MA	AU		x		0.71036	1e-05		[49]
KF 295	696	Sct. Getruds Chapel	Køge	116	MA	BM		x		0.70968	1e-05		[49]
KF 296	697	Sct. Getruds Chapel	Køge	116	MA	AN		x		0.71113	1e-05		[49]
KF 422	699	KHM 899 Tjærby	Tjærby	117	MA	A 1094, x303	pars petrosa (non-cremated)	x		0.71116	8.53392e-06	117	[61]
KF 423	700	KHM 899 Tjærby	Tjærby	117	MA	A 965, x239	pars petrosa (non-cremated)	x		0.71085	2.06146e-05	53	[61]
KF 424	701	KHM 899 Tjærby	Tjærby	117	MA	A 1240, x413	pars petrosa (non-cremated)	x		0.71069	2.13207e-05	115	[61]
KF 425	702	KHM 899 Tjærby	Tjærby	117	MA	A 1408, x697	pars petrosa (non-cremated)	x		0.71056	1.63429e-05	212	[61]
KF 426	703	KHM 899 Tjærby	Tjærby	117	MA	A 1623, x1015	pars petrosa (non-cremated)	x		0.71028	1.7757e-05	92	[61]
KF 427	704	KHM 899 Tjærby	Tjærby	117	MA	A 1426, x1858	pars petrosa (non-cremated)	x		0.71043	1.56295e-05	162	[61]
KF 428	705	KHM 899 Tjærby	Tjærby	117	MA	A 1400, x1859	pars petrosa (non-cremated)	x		0.71065	1.13704e-05	121	[61]
KF 429	706	KHM 899 Tjærby	Tjærby	117	MA	A 1342, x1892	pars petrosa (non-cremated)	x		0.7115	1.49415e-05	34	[61]
KF 430	707	KHM 899 Tjærby	Tjærby	117	MA	A 1486, x1948	pars petrosa (non-cremated)	x		0.71012	1.42024e-05	136	[61]
KF 422	709	KHM 899 Tjærby	Tjærby	117	MA	A 1094, x303	enamel	x		0.71026	1.77565e-05		[61]
KF 423	710	KHM 899 Tjærby	Tjærby	117	MA	A 965, x239	enamel	x		0.71044	1.34984e-05		[61]
KF 424	711	KHM 899 Tjærby	Tjærby	117	MA	A 1240, x413	enamel	x		0.71034	1.27861e-05		[61]
KF 425	712	KHM 899 Tjærby	Tjærby	117	MA	A 1408, x697	enamel	x		0.71088	1.06632e-05		[61]
KF 426	713	KHM 899 Tjærby	Tjærby	117	MA	A 1623, x1015	enamel	x		0.71084	9.24092e-06		[61]
KF 427	714	KHM 899 Tjærby	Tjærby	117	MA	A 1426, x1858	enamel	x		0.70981	8.51772e-06		[61]
KF 428	715	KHM 899 Tjærby	Tjærby	117	MA	A 1400, x1859	enamel	x		0.71087	1.49283e-05		[61]
KF 429	716	KHM 899 Tjærby	Tjærby	117	MA	A 1342, x1892	enamel	x		0.71178	1.56592e-05		[61]
KF 430	717	KHM 899 Tjærby	Tjærby	117	MA	A 1486, x1948	enamel	x		0.71074	1.56363e-05		[61]
Meso = Mesolithic; Neo = Neolithic; PR IR = Pre-Roman Iron Age; ER IA = Early Roman Iron Age; LR IA = Late Roman Iron Age; IA = Iron Age; BA = Bronze Age; VA = Vking Age; MA= Middle Age
Prepared and analyzed at National Museum of Denmark and the Department of Geosciences and Natural Resource Management, University of Copenhagen
* interpretatively mentioned in [69]
** for grave specifications and additional information see museum report by KMF in 2020 to Dr. Niels Algreen Møller, Museum Thy
*** for grave specifications and additional information see museum reports by KMF in 2012 and 2014 to archaeologist Morten Søvsø, Museum Vest
BA* contextually appears BA, however 14C dated to Late Neolithic (see [9])
§ includes inhumations, bog and midden finds, and finds in gallery graves and sacrificial wells
